# Supplementary material for: Controlled Photoanode Properties for Large-Area Efficient and Stable Dye-Sensitized Photovoltaic Modules
Source: Nanomaterials (Basel). 2021 Aug 20;11(8):2125. doi: 10.3390/nano11082125 (PMC8398926; doi:10.3390/nano11082125)
Supplement: Supplementary file 1 [file nanomaterials-11-02125-s001.zip]

Archive with 1 entries (1 files):
- nanomaterials-1340514-supplementary.pdf
